# Supplementary material for: A Set of Molecular Markers to Accelerate Breeding and Determine Seed Purity of CMS Three-Line Hybrids in Brassica napus
Source: Plants (Basel). 2023 Mar 30;12(7):1514. doi: 10.3390/plants12071514 (PMC10096742; doi:10.3390/plants12071514)
Supplement: Supplementary file 1 [file plants-12-01514-s001.zip]

Archive with 1 entries (1 files):
- plants-2295240-supplementary.pdf
